# Supplementary material for: Suppressing Dendrite Growth with Eco-Friendly Sodium Lignosulfonate Additive in Quasi-Solid-State Li Metal Battery
Source: Molecules. 2023 Oct 2;28(19):6905. doi: 10.3390/molecules28196905 (PMC10574181; doi:10.3390/molecules28196905)
Supplement: Supplementary file 1 [file molecules-28-06905-s001.zip]

Archive with 1 entries (1 files):
- molecules-2535263-supplementary.pdf
